# Supplementary material for: Hypertension-Induced Biomechanical Modifications in the Aortic Wall and Their Role in Stanford Type B Aortic Dissection
Source: Biomedicines. 2024 Oct 2;12(10):2246. doi: 10.3390/biomedicines12102246 (PMC11504259; doi:10.3390/biomedicines12102246)
Supplement: Supplementary file 1 [file biomedicines-12-02246-s001.zip]

Archive with 1 entries (1 files):
- biomedicines-3202994-supplementary.pdf
